# Supplementary material for: Breaking Barriers in Cranioplasty: 3D Printing in Low and Middle-Income Settings—Insights from Zenica, Bosnia and Herzegovina
Source: Medicina (Kaunas). 2023 Sep 27;59(10):1732. doi: 10.3390/medicina59101732 (PMC10608598; doi:10.3390/medicina59101732)
Supplement: Supplementary file 1 [file medicina-59-01732-s001.zip]

Archive with 1 entries (1 files):
- medicina-2585414-supplementary.mp4
